# Supplementary material for: Proteomics and Metabolomics Approaches towards a Functional Insight onto AUTISM Spectrum Disorders: Phenotype Stratification and Biomarker Discovery
Source: Int J Mol Sci. 2020 Aug 30;21(17):6274. doi: 10.3390/ijms21176274 (PMC7504551; doi:10.3390/ijms21176274)
Supplement: Supplementary file 1 [file ijms-21-06274-s001.zip]

Archive with 1 entries (1 files):
- ijms-915929-supplementary.xlsx
