# Supplementary material for: Proteomics and Metabolomics Approaches towards a Functional Insight onto AUTISM Spectrum Disorders: Phenotype Stratification and Biomarker Discovery
Source: Int J Mol Sci. 2020 Aug 30;21(17):6274. doi: 10.3390/ijms21176274 (PMC7504551; doi:10.3390/ijms21176274)
Supplement: Supplementary file 1 [file ijms-21-06274-s001.zip › ijms-915929-supplementary.xlsx]

## Sheet: Protein
	Table of all proteins with UniProt code with associated matrix
	Protein	UniProt Code	Matrix
	GLO1	Q04760	Brain
	VIME	B5X4G3	Brain
	CKB	P12277	Brain
	MAG	P20916	Brain
	MBP	P02686	Brain
	MOG	Q16653	Brain
	PLP1	P60201	Brain
	DNM2	P50570	Brain
	STX1A	Q16623	Brain
	STXBP1	P61764	Brain
	GFAP	P14136	Brain
	PACSIN1	Q9BY11	Brain
	SYN2	Q92777	Brain
	SYT1	P21579	Brain
	VGF	O15240	Brain
	SEPT5	Q99719	Brain
	DBI	P07108	Brain
	MAPT	P10636	Brain
	KIAA1045	Q9UPV7	Brain
	DLD	P09622	Brain
	ABHD10	Q9NUJ1	Brain
	VDAC1	P21796	Brain
	NDUFV1	P49821	Brain
	PDHB	P11177	Brain
	FHR1	Q03591	Blood
	C1Q	Q03591	Blood
	FN1	P02751	Blood
	APOB-100	P04114	Blood
	APOA1	P02647	Blood
	APOA4	P06727	Blood
	PON1	P27169	Blood
	ADIPO	Q15848	Blood
	ARMC3	Q5W041	Blood
	APOE	P02649	Blood
	APOC2	P02655	Blood
	BMP6	P22004	Blood
	CHGA	P10645	Blood
	CLC4K	Q9UJ71	Blood
	CTGF	P29279	Blood
	EPO	P01588	Blood
	FETUB	Q9UGM5	Blood
	GLCE	O94923	Blood
	ICAM1	P05362	Blood
	IL3	P08700	Blood
	IgA	P24071	Blood
	IL16	Q14005	Blood
	IL12A	P29459	Blood
	MRRP1	Q7L0Y3	Blood
	RGPD4	Q7Z3J3	Blood
	SHBG	P04278	Blood
	PAP	Q06141	Blood
	PTPA	Q15257	Blood
	RN149	D3ZI66	Blood
	TENA	P24821	Blood
	TLE1	Q04724	Blood
	TNF	P01375	Blood
	TF	P13726	Blood
	TRIPB	Q15643	Blood
	ZC3HE	Q6PJT7	Blood
	APOC1	P02654	Blood
	AFP	P02771	Blood
	CPB2	Q96IY4	Blood
	FAPB1	P07148	Blood
	FGA	P02671	Blood
	PF4	P02776	Blood
	SERPINA5	P05154	Blood
	TAAR6	Q96RI8	Blood
	A1AT	P01009	Blood
	A2M	P01023	Blood
	HPT	P00738	Blood
	FIBB	P02675	Blood
	FIBG	P02679	Blood
	APOA1	P02647	Blood
	APOA4	P06727	Blood
	APOJ	P10909	Blood
	ALBU	P02768	Blood
	IGHA	P01876	Blood
	IGHG	P99006	Blood
	IGKC	P01834	Blood
	C8A	P07357	Blood
	ACTG1	P63261	Blood
	SERPINA1	P01009	Blood
	ACTN1	P12814	Blood
	ENO1	P06733	Blood
	AGT	P01019	Blood
	APOE	P02649	Blood
	CALM1	P62158	Blood
	PARVB	Q9HBI1	Blood
	CALR	P27797	Blood
	C3	P01024	Blood
	C5	P01031	Blood
	EHD3	Q9NZN3	Blood
	FERMT3	Q86UX7	Blood
	FBLN1	P23142	Blood
	FN1	P02751	Blood
	IGFALS	P35858	Blood
	ITGA2B	P08514	Blood
	SERPINA4	P29622	Blood
	MAPRE2	Q15555	Blood
	TLN1	Q9Y490	Blood
	THBS1	P07996	Blood
	VCP	P55072	Blood
	VCL	P18206	Blood
	VTN	P04004	Blood
	HTN1	P15515	Saliva
	PRP	Q13523	Saliva
	STATH	P02808	Saliva
	AZGP1	P25311	Saliva
	AMY1A	P04745	Saliva
	CREBBP	Q92793	Saliva
	CST5	P28325	Saliva
	FRAT1	Q92837	Saliva
	GRTP1	Q5TC63	Saliva
	KIF14	Q15058	Saliva
	ITGA6	P23229	Saliva
	HERC1	Q15751	Saliva
	MRP14	P06702	Saliva
	MUC16	Q8WXI7	Saliva
	PLG	P00747	Saliva
	PSP	Q96DR5	Saliva
	PIP	P12273	Saliva
	ZG16	O60844	Saliva
	DMBT1	Q9UGM3	Saliva
	ELANE	P08246	Saliva
	HTN1	P15515	Saliva
	IGKC	P01834	Saliva
	IGHG1	P01857	Saliva
	IGLC2	P0DOY2	Saliva
	LTF	P02788	Saliva
	PIGR	P01833	Saliva
	PIP	P12273	Saliva
	PRH1	P02810	Saliva
	IGHG1	P01857	Urine
	KNG1	P01042	Urine
	MASP2	O00187	Urine
	DLD	P09622	lymphoblastoid cell lines
	IDH2	P48735	lymphoblastoid cell lines
	TPT1	P13693	lymphoblastoid cell lines
	ANXA5	P08758	lymphoblastoid cell lines
	CCT5	P48643	lymphoblastoid cell lines
	COX5A	P20674	lymphoblastoid cell lines
	LGALS1	P09382	lymphoblastoid cell lines
	GSTP1	P09211	lymphoblastoid cell lines
	HNRNPA1	P09651	lymphoblastoid cell lines
	PGAM1	P18669	lymphoblastoid cell lines
	TUBB	P04350	lymphoblastoid cell lines
	H3F3C	P62937	lymphoblastoid cell lines
	DBI	P07108	lymphoblastoid cell lines
	AHSG	P02765	lymphoblastoid cell lines
	ERH	P84090	lymphoblastoid cell lines
	CLTA	P09496	lymphoblastoid cell lines
	CALM1	P0DP23	lymphoblastoid cell lines

## Sheet: Metabolites
		Table of all metabolites with HMDB code with associated matrix
		Metabolites	HMDB Code	Matrix
		3-methoxytyramine	HMDB0000022	Brain
		5,6-dihydrouridine	HMDB0000497	Brain
		N-carboxyethyl-γ-aminobutyric acid	HMDB0002201	Brain
		5-oxoproline	HMDB0000267	Brain
		glutathione disulfide	HMDB0003337	Brain
		Glutathione	HMDB0000125	Brain
		l-γ-glutamyl-cysteine	HMDB0001049	Brain
		l-cysteinyl-glycine	HMDB0000078	Brain
		5-Oxoproline	HMDB0000267	Blood
		Lactic acid	HMDB0000190	Blood
		aspartate	HMDB0000191	Blood
		DHEA-S	HMDB0001032	Blood
		glutaric acid	HMDB0000661	Blood
		serine	HMDB0000187	Blood
		succinic acid	HMDB0000254	Blood
		citrate	HMDB0032437	Blood
		creatinine	HMDB0000562	Blood
		isoleucine	HMDB0000172	Blood
		hydroxyphenyllactate	HMDB0029232	Blood
		glutamate	HMDB0060475	Blood
		decanoylcarnitine	HMDB0002201	Blood
		pregnanetriol	HMDB0006070	Blood
		adrenic acid	HMDB0002226	Blood
		docosahexaenoic acid	HMDB0002183	Blood
		sphingosine-1-phosphate	HMDB0000277	Blood
		uric acid	HMDB0000289	Blood
		1-methylnicotinamide	HMDB0000699	Blood
		3-Indoxyl sulfate	HMDB0000682	Blood
		5-bromotryptophan	HMDB0240660	Blood
		4-methyl-2-oxopetane	HMDB0031564	Blood
		6-hydroxyindole sulfate	HMDB0240651	Blood
		cortisone	HMDB0002802	Blood
		methionine	HMDB0000696	Blood
		tryptophan	HMDB0030396	Blood
		γ-glutamylmethionine	HMDB0034367	Blood
		ursodeoxycholate	HMDB0000946	Blood
		sphingomyelins	HMDB0240620	Blood
		kynurenine	HMDB0000684	Blood
		choline phosphate	HMDB0001565	Blood
		decanoylcarnitine	HMDB0000651	Blood
		2-keto-3-deoxyglutamate	HMDB0001353	Blood
		arachidate	HMDB0094686	Blood
		behenate	HMDB0032296	Blood
		fructose	HMDB0000660	Blood
		sebacate	HMDB0000792	Blood
		decanedione	HMDB0000623	Blood
		orotate	HMDB0000226	Blood
		galactitol	HMDB0000107	Blood
		N-acetyl-aspartyl glutamate	HMDB0001067	Blood
		N-methylnicotinamide	HMDB0003152	Urine
		N-methylnicotinic acid	HMDB0000875	Urine
		taurine	HMDB0000251	Urine
		dimethylamine	HMDB0000087	Urine
		N-methyl-2-pyridone-5-carboxamide	HMDB0004193	Urine
		hippurate	HMDB0000714	Urine
		phenylacetylglutamine	HMDB0006344	Urine
		trans-Urocanate	HMDB0062562	Urine
		glutaroylcarnitine	HMDB0013129	Urine
		3-methylglutaroylcarnitine	HMDB0000552	Urine
		β-alanine	HMDB0000056	Urine
		alanine	HMDB0000161	Urine
		carnosine	HMDB0000033	Urine
		glycine	HMDB0000123	Urine
		histidine	HMDB0000177	Urine
		serine	HMDB0000187	Urine
		threonine	HMDB0000167	Urine
		taurine	HMDB0000251	Urine
		uric acid	HMDB0000289	Urine
		glycine	HMDB0000123	Urine
		β-alanine	HMDB0000056	Urine
		taurine	HMDB0000251	Urine
		succinic acid	HMDB0000254	Urine
		creatine	HMDB0000064	Urine
		3-methylhistidine	HMDB0000479	Urine
		succinic acid	HMDB0000254	Urine
		glycolic acid	HMDB0000115	Urine
		hippurate	HMDB0000714	Urine
		phosphate	HMDB0001429	Urine
		palmitate	HMDB0000220	Urine
		stearate	HMDB0000827	Urine
		3-methyladipate	HMDB0000555	Urine
		3,4-dihydroxybutyric acid	HMDB0000337	Urine
		glycolic acid	HMDB0000115	Urine
		homovanillic acid	HMDB0000118	Urine
		tryptophan	HMDB0030396	Urine
		1,2,3-butanetriol	HMDB0034778	Urine
		fructose	HMDB0000660	Urine
		propylene glycol	HMDB0001881	Urine
		N-acetylarginine	HMDB0004620	Urine
		indoxyl	HMDB0004094	Urine
		indoxylsulfate	HMDB0000682	Urine
		Dihyroxy-1H-indole glucuronide	HMDB0059997	Urine
		methylguanidine	HMDB0001522	Urine
		desaminotyrosine	HMDB0002199	Urine
		dihydrouracil	HMDB0000076	Urine
		5-amino-imidazole-4-carboxamide	HMDB0003192	Urine
		cholic acid	HMDB0000619	Urine
		glutamic acid	HMDB0000148	Urine
		N-phosphoserine	HMDB0000272	Urine
		nicotinamide	HMDB0000229	Urine
		glycerol-3-phosphate	HMDB0000126	Urine
		Trigonelline	HMDB0000875	Urine
		riboflavin	HMDB0000244	Urine
		2-hydroxybutyric acid	HMDB0000008	Urine
		5-oxoproline	HMDB0000267	Urine
		acetylcarnitine	HMDB0000201	Urine
		cysteic acid	HMDB0002757	Urine
		citric acid	HMDB0000094	Urine
		threonine	HMDB0000167	Urine
		creatine	HMDB0000064	Urine
		serine	HMDB0000187	Urine
		N-acetylphenylalanine	HMDB0000512	Urine
		tyrosine	HMDB0000158	Urine
		hydroxybenzoic acid	HMDB0000500	Urine
		hydroxyproline	HMDB0000725	Urine
		Lactic acid	HMDB0000190	Urine
		guanine	HMDB0000132	Urine
		N-amidino aspartic acid	HMDB0003157	Urine
		methyl acetoacetic acid	HMDB0003771	Urine
		urocanic acid	HMDB0000301	Urine
		citrulline	HMDB0000904	Dried Blood
		acetylcarnitine	HMDB0000201	Dried Blood
		methylmalonyl/3-OHisovalerylcarnitine	HMDB0240421	Dried Blood
		Decanoylcarnitine	HMDB0000651	Dried Blood
		Dodecanoylcarnitine	HMDB0002250	Dried Blood
		Tetradecadienoylcarnitine	HMDB0013332	Dried Blood
		Hexadecanoylcarnitine	HMDB0000222	Dried Blood
		octadecenoylcarnitine	HMDB0094687	Dried Blood
